# Supplementary material for: Slow-Paced Breathing Intervention in Healthcare Workers Affected by Long COVID: Effects on Systemic and Dysfunctional Breathing Symptoms, Manual Dexterity and HRV
Source: Biomedicines. 2024 Oct 3;12(10):2254. doi: 10.3390/biomedicines12102254 (PMC11505241; doi:10.3390/biomedicines12102254)
Supplement: Supplementary file 1 [file biomedicines-12-02254-s001.zip]

Archive with 4 entries (4 files):
- Supplemental Table 4 NQ FU.docx
- Supplemental table 5 HRV_rev.docx
- Supplemental tables 1 and 2 MUS Distress.docx
- Supplemental table 3_ISS_rev.docx
